# Supplementary material for: Mysidella hoshinoi, a new species from Izu-Oshima Island, Japan (Crustacea, Mysidae, Mysidellinae)
Source: Zookeys. 2016 Sep 29;(620):21–32. doi: 10.3897/zookeys.620.9924 (PMC5102420; doi:10.3897/zookeys.620.9924)
Supplement: XML Treatment for Mysidella [file zookeys.620.9924-treatment1.xml]

<!DOCTYPE tp:taxon-treatment
  PUBLIC "-//TaxonX//DTD Taxonomic Treatment Publishing DTD v0 20100105//EN" "tax-treatment-NSO.dtd">
<tp:taxon-treatment xmlns:tp="http://www.plazi.org/taxpub"><tp:treatment-meta><kwd-group><label>Taxon classification</label><kwd><named-content content-type="kingdom">Animalia</named-content></kwd><kwd><named-content content-type="order">Mysida</named-content></kwd><kwd><named-content content-type="family">Mysidae</named-content></kwd></kwd-group><mixed-citation publication-type="journal"><person-group><name><surname>Shimomura</surname><given-names>Michitaka</given-names></name></person-group><article-title><italic><tp:taxon-name><tp:taxon-name-part taxon-name-part-type="genus">Mysidella</tp:taxon-name-part> <tp:taxon-name-part taxon-name-part-type="species">hoshinoi</tp:taxon-name-part></tp:taxon-name></italic>, a new species from Izu-Oshima Island, Japan (<tp:taxon-name><tp:taxon-name-part taxon-name-part-type="subphylum">Crustacea</tp:taxon-name-part></tp:taxon-name>, <tp:taxon-name><tp:taxon-name-part taxon-name-part-type="family">Mysidae</tp:taxon-name-part></tp:taxon-name>, <tp:taxon-name><tp:taxon-name-part taxon-name-part-type="subfamily">Mysidellinae</tp:taxon-name-part></tp:taxon-name>)</article-title><source>Zookeys</source><day>29</day><month>9</month><year>2016</year><volume>2016</volume><issue>620</issue><fpage>21</fpage><lpage>32</lpage><pub-id pub-id-type="doi">10.3897/zookeys.620.9924</pub-id></mixed-citation></tp:treatment-meta><tp:nomenclature><tp:taxon-name>
            <tp:taxon-name-part taxon-name-part-type="genus">Mysidella</tp:taxon-name-part>
          </tp:taxon-name><tp:taxon-authority>G. O. Sars, 1872</tp:taxon-authority><tp:nomenclature-citation-list><tp:nomenclature-citation><tp:taxon-name>
                <tp:taxon-name-part taxon-name-part-type="genus">Mysidella</tp:taxon-name-part>
              </tp:taxon-name><comment>G. O. Sars, 1872: 266; G. O. Sars 1879: 84–86; <xref ref-type="bibr" rid="B12">Zimmer 1909</xref>: 169; Illig 1930: 600; <xref ref-type="bibr" rid="B1">Banner 1948</xref>: 108–109; Tattersall and Tattersall 1951: 427; <xref ref-type="bibr" rid="B4">Ii 1964</xref>: 574; Kathman et al. 1986: 191; <xref ref-type="bibr" rid="B3">Fenton 1990</xref>: 437; <xref ref-type="bibr" rid="B8">Murano 2002</xref>: 66.</comment></tp:nomenclature-citation></tp:nomenclature-citation-list></tp:nomenclature><tp:treatment-sec sec-type="type species" id="SECID0EZEAC"><title>Type species.</title><p>
            <italic><tp:taxon-name><tp:taxon-name-part taxon-name-part-type="genus">Mysidella</tp:taxon-name-part> <tp:taxon-name-part taxon-name-part-type="species">typica</tp:taxon-name-part></tp:taxon-name></italic> G. O. Sars, 1879 (by original designation and monotypy).</p></tp:treatment-sec><ref-list><ref id="B12"><mixed-citation xmlns:xlink="http://www.w3.org/1999/xlink" xlink:type="simple">
          <person-group><name name-style="western"><surname>Zimmer</surname><given-names>C</given-names></name></person-group> (<year>1909</year>) <chapter-title>Die nordischen Schizopoden.</chapter-title> In: <person-group><name name-style="western"><surname>Brandt</surname><given-names>K</given-names></name><name name-style="western"><surname>Apstein</surname><given-names>C</given-names></name></person-group> (<role>Eds</role>) <source>Nordisches Plankton.</source> <publisher-name>Lipsius und Tischler</publisher-name>, <publisher-loc>Kiel &amp; Leipzig</publisher-loc>, <size units="page">178 pp</size>. doi: <ext-link xlink:type="simple" ext-link-type="doi" xlink:href="10.5962/bhl.title.10255">10.5962/bhl.title.10255</ext-link></mixed-citation></ref><ref id="B1"><mixed-citation xmlns:xlink="http://www.w3.org/1999/xlink" xlink:type="simple">
          <person-group><name name-style="western"><surname>Banner</surname><given-names>AH</given-names></name></person-group> (<year>1948</year>) <article-title>A taxonomic study of the <tp:taxon-name><tp:taxon-name-part taxon-name-part-type="order">Mysidacea</tp:taxon-name-part></tp:taxon-name> and <tp:taxon-name><tp:taxon-name-part taxon-name-part-type="order">Euphausiacea</tp:taxon-name-part></tp:taxon-name> (<tp:taxon-name><tp:taxon-name-part taxon-name-part-type="subphylum">Crustacea</tp:taxon-name-part></tp:taxon-name>) of the northeastern Pacific, Part II, <tp:taxon-name><tp:taxon-name-part taxon-name-part-type="order">Mysidacea</tp:taxon-name-part></tp:taxon-name> from Tribe <tp:taxon-name><tp:taxon-name-part taxon-name-part-type="tribe">Mysini</tp:taxon-name-part></tp:taxon-name> through subfamily <tp:taxon-name><tp:taxon-name-part taxon-name-part-type="subfamily">Mysidellinae</tp:taxon-name-part></tp:taxon-name>.</article-title> <source>Transactions of the Royal Canadian Institute</source> <volume>27</volume>: <fpage>65</fpage>–<lpage>125</lpage>.</mixed-citation></ref><ref id="B4"><mixed-citation xmlns:xlink="http://www.w3.org/1999/xlink" xlink:type="simple">
          <person-group><name name-style="western"><surname>Ii</surname><given-names>N</given-names></name></person-group> (<year>1964</year>) <source>Fauna Japonica, <tp:taxon-name><tp:taxon-name-part taxon-name-part-type="family">Mysidae</tp:taxon-name-part></tp:taxon-name> (<tp:taxon-name><tp:taxon-name-part taxon-name-part-type="subphylum">Crustacea</tp:taxon-name-part></tp:taxon-name>).</source> <publisher-name>Biogeographical Society of Japan</publisher-name>, <publisher-loc>Tokyo</publisher-loc>, <size units="page">610 pp</size>.</mixed-citation></ref><ref id="B3"><mixed-citation xmlns:xlink="http://www.w3.org/1999/xlink" xlink:type="simple">
          <person-group><name name-style="western"><surname>Fenton</surname><given-names>GE</given-names></name></person-group> (<year>1990</year>) <article-title><italic><tp:taxon-name><tp:taxon-name-part taxon-name-part-type="genus">Mysidella</tp:taxon-name-part> <tp:taxon-name-part taxon-name-part-type="species">australiana</tp:taxon-name-part></tp:taxon-name></italic> sp. nov. from Bass Strait, Australia (<tp:taxon-name><tp:taxon-name-part taxon-name-part-type="subphylum">Crustacea</tp:taxon-name-part></tp:taxon-name>: <tp:taxon-name><tp:taxon-name-part taxon-name-part-type="family">Mysidae</tp:taxon-name-part></tp:taxon-name>: <tp:taxon-name><tp:taxon-name-part taxon-name-part-type="subfamily">Mysidellinae</tp:taxon-name-part></tp:taxon-name>).</article-title> <source>Memoirs of the Museum of Victoria</source> <volume>50</volume>(<issue>2</issue>): <fpage>437</fpage>–<lpage>441</lpage>.</mixed-citation></ref><ref id="B8"><mixed-citation xmlns:xlink="http://www.w3.org/1999/xlink" xlink:type="simple">
          <person-group><name name-style="western"><surname>Murano</surname><given-names>M</given-names></name></person-group> (<year>2002</year>) <article-title>The genus <italic><tp:taxon-name><tp:taxon-name-part taxon-name-part-type="genus">Mysidella</tp:taxon-name-part></tp:taxon-name></italic> (<tp:taxon-name><tp:taxon-name-part taxon-name-part-type="subphylum">Crustacea</tp:taxon-name-part></tp:taxon-name>, <tp:taxon-name><tp:taxon-name-part taxon-name-part-type="order">Mysidacea</tp:taxon-name-part></tp:taxon-name>, <tp:taxon-name><tp:taxon-name-part taxon-name-part-type="family">Mysidae</tp:taxon-name-part></tp:taxon-name>), with descriptions of five new species. Bulletin of the National Science Museum.</article-title> <source>Series A: Zoology</source> <volume>28</volume>(<issue>2</issue>): <fpage>65</fpage>–<lpage>90</lpage>.</mixed-citation></ref></ref-list></tp:taxon-treatment>
