# Supplementary material for: Mysidella hoshinoi, a new species from Izu-Oshima Island, Japan (Crustacea, Mysidae, Mysidellinae)
Source: Zookeys. 2016 Sep 29;(620):21–32. doi: 10.3897/zookeys.620.9924 (PMC5102420; doi:10.3897/zookeys.620.9924)
Supplement: XML Treatment for Mysidella hoshinoi [file zookeys.620.9924-treatment2.xml]

<!DOCTYPE tp:taxon-treatment
  PUBLIC "-//TaxonX//DTD Taxonomic Treatment Publishing DTD v0 20100105//EN" "tax-treatment-NSO.dtd">
<tp:taxon-treatment xmlns:tp="http://www.plazi.org/taxpub"><tp:treatment-meta><kwd-group><label>Taxon classification</label><kwd><named-content content-type="kingdom">Animalia</named-content></kwd><kwd><named-content content-type="order">Mysida</named-content></kwd><kwd><named-content content-type="family">Mysidae</named-content></kwd></kwd-group><mixed-citation publication-type="journal"><person-group><name><surname>Shimomura</surname><given-names>Michitaka</given-names></name></person-group><article-title><italic><tp:taxon-name><tp:taxon-name-part taxon-name-part-type="genus">Mysidella</tp:taxon-name-part> <tp:taxon-name-part taxon-name-part-type="species">hoshinoi</tp:taxon-name-part></tp:taxon-name></italic>, a new species from Izu-Oshima Island, Japan (<tp:taxon-name><tp:taxon-name-part taxon-name-part-type="subphylum">Crustacea</tp:taxon-name-part></tp:taxon-name>, <tp:taxon-name><tp:taxon-name-part taxon-name-part-type="family">Mysidae</tp:taxon-name-part></tp:taxon-name>, <tp:taxon-name><tp:taxon-name-part taxon-name-part-type="subfamily">Mysidellinae</tp:taxon-name-part></tp:taxon-name>)</article-title><source>Zookeys</source><day>29</day><month>9</month><year>2016</year><volume>2016</volume><issue>620</issue><fpage>21</fpage><lpage>32</lpage><pub-id pub-id-type="doi">10.3897/zookeys.620.9924</pub-id></mixed-citation></tp:treatment-meta><tp:nomenclature><tp:taxon-name>
            <tp:taxon-name-part taxon-name-part-type="genus">Mysidella</tp:taxon-name-part>
            <tp:taxon-name-part taxon-name-part-type="species">hoshinoi</tp:taxon-name-part>
            <object-id xmlns:xlink="http://www.w3.org/1999/xlink" content-type="zoobank" xlink:type="simple">http://zoobank.org/F7FEE4EB-48E9-4E4A-8AAA-6329D6197FFE</object-id>
          </tp:taxon-name><tp:taxon-status xmlns:xlink="http://www.w3.org/1999/xlink" xlink:type="simple">sp. n.</tp:taxon-status><xref ref-type="fig" rid="F2">Figs 2</xref><xref ref-type="fig" rid="F3">, 3</xref><xref ref-type="fig" rid="F4">, 4</xref><xref ref-type="fig" rid="F5">, 5</xref></tp:nomenclature><tp:treatment-sec sec-type="material" id="SECID0E4GAC"><title>Material examined.</title><p>Holotype. Adult ♂ (4.0 mm) (<named-content xmlns:xlink="http://www.w3.org/1999/xlink" content-type="dwc:institutional_code" xlink:type="simple">KMNH</named-content> IvR 500893), <named-content xmlns:xlink="http://www.w3.org/1999/xlink" content-type="dwc:verbatimCoordinates" xlink:type="simple"><named-content content-type="geo-json" specific-use="{&#34;type&#34;:&#34;Point&#34;,&#34;coordinates&#34;:[139.400000,34.783333]}" id="NCID0EOHAC" xlink:type="simple">34°47'N, 139°24'E</named-content></named-content>, Akino-hama, Izu-Oshima Island, Sagami Sea, Japan, 23 August 2014, 35 m.</p><p>Paratypes. Adult ♀ (4.0 mm) (<named-content xmlns:xlink="http://www.w3.org/1999/xlink" content-type="dwc:institutional_code" xlink:type="simple">KMNH</named-content> IvR 500894), immature ♀ (3.0 mm) (<named-content xmlns:xlink="http://www.w3.org/1999/xlink" content-type="dwc:institutional_code" xlink:type="simple">KMNH</named-content> IvR 500895), immature ♂ (3.1 mm) (<named-content xmlns:xlink="http://www.w3.org/1999/xlink" content-type="dwc:institutional_code" xlink:type="simple">KMNH</named-content> IvR500896), data same as holotype; adult ♀ (3.4 mm) (<named-content xmlns:xlink="http://www.w3.org/1999/xlink" content-type="dwc:institutional_code" xlink:type="simple">KMNH</named-content> IvR 500897), immature ♀ (3.0 mm) (<named-content xmlns:xlink="http://www.w3.org/1999/xlink" content-type="dwc:institutional_code" xlink:type="simple">KMNH</named-content> IvR 500898), immature ♂ (2.7 mm) (<named-content xmlns:xlink="http://www.w3.org/1999/xlink" content-type="dwc:institutional_code" xlink:type="simple">KMNH</named-content> IvR 500899), <named-content xmlns:xlink="http://www.w3.org/1999/xlink" content-type="dwc:verbatimCoordinates" xlink:type="simple"><named-content content-type="geo-json" specific-use="{&#34;type&#34;:&#34;Point&#34;,&#34;coordinates&#34;:[139.400000,34.783333]}" id="NCID0EIJAC" xlink:type="simple">34°47'N, 139°24'E</named-content></named-content>,Akino-hama, Izu-Oshima Island, Tokyo, Japan, 16 August 2014, 35 m.</p></tp:treatment-sec><tp:treatment-sec sec-type="diagnosis" id="SECID0ENJAC"><title>Diagnosis.</title><p>Eyestalk with posterodorsal finger-like papilla; carpopropodus of endopod of first thoracopod with five peculiar spines terminating in plumed seta on outer margin; terminal claw of carpopropodus of endopod of first thoracopod <!--PageBreak-->with one short seta and suture distinct; uropodal endopod with 27 spines on inner margin.</p></tp:treatment-sec><tp:treatment-sec sec-type="description" id="SECID0EVJAC"><title>Description of the holotype.</title><p>
            <italic>Carapace</italic> (Fig. <xref ref-type="fig" rid="F2">2A</xref>): anterior margin produced into short rounded rostral plate and covering basal part of eyestalks; anterolateral corner produced; posterior margin emarginated, leaving last thoracic somite exposed. Eye (Fig. <xref ref-type="fig" rid="F2">2A, C</xref>) developed; cornea well-pigmented, globular, wider than eyestalk, occupying nearly half of eye; eyestalk with posterodorsal finger-like papilla.</p><fig id="F1" position="float" orientation="portrait"><label>Figure 1.</label><caption><p>
          <italic><tp:taxon-name><tp:taxon-name-part taxon-name-part-type="genus">Mysidella</tp:taxon-name-part> <tp:taxon-name-part taxon-name-part-type="species">hoshinoi</tp:taxon-name-part></tp:taxon-name></italic> sp. n., sex unknown, on a tentacle of a sea anemone (family <tp:taxon-name><tp:taxon-name-part taxon-name-part-type="family">Haloclavidae</tp:taxon-name-part></tp:taxon-name>), Akino-hama, Izu-Oshima Island, Sagami Sea, Japan, 25 March 2016, 35 m depth, habitus <italic>in situ</italic>, photographed by O. Hoshino.</p></caption><graphic xmlns:xlink="http://www.w3.org/1999/xlink" xlink:href="zookeys-620-021-g001.jpg" position="float" orientation="portrait" xlink:type="simple" id="oo_104641.jpg"/></fig><fig id="F2" position="float" orientation="portrait"><label>Figure 2.</label><caption><p>
          <italic><tp:taxon-name><tp:taxon-name-part taxon-name-part-type="genus">Mysidella</tp:taxon-name-part> <tp:taxon-name-part taxon-name-part-type="species">hoshinoi</tp:taxon-name-part></tp:taxon-name></italic> sp. n., <bold>A, C, D, G, H, J</bold> holotype male <bold>B, E, I</bold> paratype female (<named-content xmlns:xlink="http://www.w3.org/1999/xlink" content-type="dwc:institutional_code" xlink:type="simple">KMNH</named-content> IvR 500894) <bold>F</bold> paratype female (<named-content xmlns:xlink="http://www.w3.org/1999/xlink" content-type="dwc:institutional_code" xlink:type="simple">KMNH</named-content> IvR 500895): <bold>A, B</bold> anterior part of head, dorsal <bold>C</bold> right eye, dorsal <bold>D–F</bold> telson, dorsal <bold>G</bold> telson and left uropod, ventral <bold>H, I</bold> basal part of right antennula, dorsal <bold>J</bold> basal part of right antenna, dorsal. Scale bars: 500 µm.</p></caption><graphic xmlns:xlink="http://www.w3.org/1999/xlink" xlink:href="zookeys-620-021-g002.jpg" position="float" orientation="portrait" xlink:type="simple" id="oo_104642.jpg"/></fig><p>
            <italic>Antennula</italic> (Fig. <xref ref-type="fig" rid="F2">2A, H</xref>): first segment of antennular peduncle longest, 1.3 times as long as third article, with anterolateral corner produced laterally and tipped with three plumose setae, and with two short projections anterodorsally bearing some plumose setae apically; second article shortest, with short projection anterodorsally bearing four plumose setae apically and one simple seta distomedially; third article slightly wider than long, small appendix masculina on ventral side, with short projection anterodorsally bearing some short stout setae and two plumose setae apically, and with six simple setae distomedially.</p><p>
            <italic>Antenna</italic> (Fig. <xref ref-type="fig" rid="F2">2A, J</xref>): antennal scale setose all round, extending beyond distal margin of antennular peduncle for 0.3 of its length, 3.2 times as long as width, distal suture distinct; outer margin slightly concave; inner margin convex. Antenna peduncle 3-articlulate: first segment shortest; second and third segments subequal in length.</p><!--PageBreak--><!--PageBreak--><p>
            <italic>Labrum</italic> (Fig. <xref ref-type="fig" rid="F3">3A</xref>) rounded apically, produced posteriorly into two unequal lobes; right lobe broadly rounded posteriorly, with fine teeth on margin; left lobe smaller; both lobes with fine teeth on posterior margin.</p><fig id="F3" position="float" orientation="portrait"><label>Figure 3.</label><caption><p>
          <italic><tp:taxon-name><tp:taxon-name-part taxon-name-part-type="genus">Mysidella</tp:taxon-name-part> <tp:taxon-name-part taxon-name-part-type="species">hoshinoi</tp:taxon-name-part></tp:taxon-name></italic> sp. n., holotype male: <bold>A</bold> labrum ventral <bold>B</bold> left mandible, dorsal <bold>C</bold> right mandible, ventral <bold>D</bold> left maxillula, dorsal <bold>E</bold> left maxilla, dorsal <bold>F</bold> right first thoracopod, dorsal <bold>G</bold> peculiar spines on outer margin of carpopropodus of endopod of first thoracopod <bold>H</bold> right second thoracopod, lateral. Scale bars: 500 µm.</p></caption><graphic xmlns:xlink="http://www.w3.org/1999/xlink" xlink:href="zookeys-620-021-g003.jpg" position="float" orientation="portrait" xlink:type="simple" id="oo_104643.jpg"/></fig><p>
            <italic>Left mandible</italic> (Fig. <xref ref-type="fig" rid="F3">3B</xref>) without teeth; molar portion trapezoidal; first article of mandibular palp shortest; second article longest, with seven setulate setae distally; third article slightly curved, with several setae. Right mandible (Fig. <xref ref-type="fig" rid="F3">3C</xref>) without teeth and molar portion, slightly curved medially, mandibular palp similar in shape than the left one.</p><p>
            <italic>Maxillula</italic> (Fig. <xref ref-type="fig" rid="F3">3D</xref>): inner lobe broad, 2.6 times as wide as outer lobe, with three plumose and one simple setae; outer lobe with 12 stout setae distally.</p><p>
            <italic>Maxilla</italic> (Fig. <xref ref-type="fig" rid="F3">3E</xref>): exopod with nine plumose setae on margin; first article of endopod with two plumose setae distally; second article with many plumose and some simple setae on margin; bilobulate basal endites each with ten plumose setae distally; coxal endite with six plumose setae distally and four plumose setae medially.</p><p>
            <italic>Endopod of first thoracopod</italic> (Fig. <xref ref-type="fig" rid="F3">3F</xref>) robust: basis with two plumose setae; preischium triangular, with four plumose setae distally; ischium 1.1 times as long as basis, with five plumose setae distally; merus 0.6 times as long as ischium, with two plumose setae and one simple seta; carpopropodus 1.4 times as long as merus, twice as long as width, with five peculiar spines (Fig. <xref ref-type="fig" rid="F3">3G</xref>) terminating in plumed seta on outer margin; terminal claw nearly straight, 1.1 times as long as carpopropodus, with one short setae, suture distinct.</p><p>
            <italic>Endopod of second thoracopod</italic> (Fig. <xref ref-type="fig" rid="F3">3H</xref>): ischium 0.8 times as long as basis; merus longest, 1.6 times as long as ischium; carpopropodus 0.7 times as long as merus, with two rows of setae distally; dactylus small, with one long, setulate seta apically and several short setae. Endopod of third thoracopod (Fig. <xref ref-type="fig" rid="F4">4A</xref>): preischium trapezoidal; ischium 3.0 times as long as preischium; merus 1.1 times as long as ischium; carpopropodus divided into two subsegments, 0.8 times as long as merus; dactylus small, with strong terminal claw. Endopod of fourth thoracopod (Fig. <xref ref-type="fig" rid="F4">4B</xref>): preischium trapezoidal; ischium 3.0 times as long as preischium; merus 0.9 times as long as ischium; carpopropodus divided into two subsegments, 0.7 times as long as merus; dactylus small, with strong terminal claw. Endopod of fifth thoracopod (Fig. <xref ref-type="fig" rid="F4">4C</xref>): preischium triangular; ischium 6.1 times as long as preischium; merus half as long as ischium; carpopropodus divided into three subsegments, 0.8 times as long as merus; dactylus small, with strong terminal claw. Endopod of sixth thoracopod (Fig. <xref ref-type="fig" rid="F4">4D</xref>): preischium triangular; ischium 5.7 times as long as preischium; merus half as long as ischium; carpopropodus divided into three subsegments, 0.8 times as long as merus; dactylus small, with strong terminal claw. Endopod of seventh thoracopod (Fig. <xref ref-type="fig" rid="F4">4E</xref>): preischium triangular; ischium 4.2 times as long as preischium; merus 0.7 as long as ischium; carpopropodus divided into three subsegments, 0.8 times as long as merus; dactylus small, with strong terminal claw. Endopod of eighth thoracopod (Fig. <xref ref-type="fig" rid="F4">4F</xref>): preischium triangular; ischium 3.9 times as long as preischium; merus 0.7 as long as ischium; carpopropodus divided into three subsegments, 0.8 times as long as merus; dactylus small, with strong terminal claw.</p><fig id="F4" position="float" orientation="portrait"><label>Figure 4.</label><caption><p>
          <italic><tp:taxon-name><tp:taxon-name-part taxon-name-part-type="genus">Mysidella</tp:taxon-name-part> <tp:taxon-name-part taxon-name-part-type="species">hoshinoi</tp:taxon-name-part></tp:taxon-name></italic> sp. n., holotype male: <bold>A</bold> left third thoracopod, lateral <bold>B</bold> left fourth thoracopod <bold>C</bold> left fifth thoracopod, lateral <bold>D</bold> left sixth thoracopod, lateral <bold>E</bold> left seventh thoracopod, lateral <bold>F</bold> left eighth thoracopod, lateral <bold>G</bold> left penis, ventral. Scale bar: 500 µm.</p></caption><graphic xmlns:xlink="http://www.w3.org/1999/xlink" xlink:href="zookeys-620-021-g004.jpg" position="float" orientation="portrait" xlink:type="simple" id="oo_104644.jpg"/></fig><!--PageBreak--><!--PageBreak--><!--PageBreak--><p>
            <italic>Exopod of first thoracopod with 8-segmented flagellum.</italic> Exopods of second to seventh thoracopods (Figs <xref ref-type="fig" rid="F3">3H</xref>, <xref ref-type="fig" rid="F4">4A–E</xref>) similar in shape and size, with 7-segmeted flagellum; basal plate with rounded outer corner. Exopod of eighth thoracopod (Fig. <xref ref-type="fig" rid="F4">4F</xref>) with 7-segmented flagellum; basal plate narrower than those of anterior six thoracopods.</p><p>
            <italic>Penis</italic> (Fig. <xref ref-type="fig" rid="F4">4G</xref>) cylindrical, 6.2 times as long as width, without setae.</p><p>
            <italic>Abdomen</italic>: first four somites decreasing in length posteriorly; second and fifth segments subequal in length; sixth somite 1.3 times as long as fifth somite.</p><p>
            <italic>All pleopods</italic> (Fig. <xref ref-type="fig" rid="F5">5A–E</xref>) reduced to unsegmented lobe, not modified. First pleopod as long as second pleopod; second pleopod to fifth pleopod increasing in length; fifth pleopod 1.3 times as long as fourth pleopod.</p><fig id="F5" position="float" orientation="portrait"><label>Figure 5.</label><caption><p>
          <italic><tp:taxon-name><tp:taxon-name-part taxon-name-part-type="genus">Mysidella</tp:taxon-name-part> <tp:taxon-name-part taxon-name-part-type="species">hoshinoi</tp:taxon-name-part></tp:taxon-name></italic> sp. n., <bold>A–E</bold> holotype male <bold>F</bold> paratype female (<named-content xmlns:xlink="http://www.w3.org/1999/xlink" content-type="dwc:institutional_code" xlink:type="simple">KMNH</named-content> IvR 500894): <bold>A</bold> left first pleopod, ventral <bold>B</bold> left second pleopod, ventral <bold>C</bold> left third pleopod, ventral <bold>D</bold> left fourth pleopod, ventral <bold>E</bold> left fifth pleopod, ventral <bold>F</bold> left first pleopod, ventral. Scale bar 100 µm.</p></caption><graphic xmlns:xlink="http://www.w3.org/1999/xlink" xlink:href="zookeys-620-021-g005.jpg" position="float" orientation="portrait" xlink:type="simple" id="oo_104645.jpg"/></fig><p>
            <italic>Uropod</italic> (Fig. <xref ref-type="fig" rid="F2">2G</xref>): endopod of uropod extending to apex of apical spines of telson, 2.1 times as long as width, with large statolith and 27 spines on inner margin; exopod of uropod 3.9 times as long as width.</p><p>
            <italic>Telson</italic> (Fig. <xref ref-type="fig" rid="F2">2D</xref>) tapering posteriorly, 1.3 as long as maximum width; lateral margins each with three pairs of anterior spiniform setae, seven posterior spiniform setae on left side and six posterior spiniform setae on right side, and three pairs of terminal spiniform setae; cleft shallow and narrow, 0.08 times as deep as telson length, with six short spines on margin.</p></tp:treatment-sec><tp:treatment-sec sec-type="description" id="SECID0ERFAE"><title>Description of the paratype female</title><p>
            <bold>(<named-content xmlns:xlink="http://www.w3.org/1999/xlink" content-type="dwc:institutional_code" xlink:type="simple">KMNH</named-content> IvR 500894).</bold> <italic>Antennula</italic> (Fig. <xref ref-type="fig" rid="F2">2B, I</xref>): first segment of antennular peduncle as long as third article, with anterolateral corner produced laterally and tipped with three plumose setae, and with two short projections anterodorsally bearing some plumose setae apically; second article shortest, with short projection anterodorsally bearing four plumose setae apically and one plumose and one simple setae distomedially; third article slightly wider than long, with short projection anterodorsally bearing some short stout setae and two plumose setae apically, and with two plumose setae medially and six simple setae distomedially.</p><p>
            <italic>All thoracopods and pleopods</italic> (Fig. <xref ref-type="fig" rid="F5">5F</xref>) similar to holotype male in morphology and chaetotaxy.</p><p>
            <italic>Telson</italic> (Fig. <xref ref-type="fig" rid="F2">2E</xref>): lateral margins each with two pairs of anterior, six pairs of posterior and three pairs of terminal spiniform setae; cleft with four spines on margin.</p><p>
            <italic><tp:taxon-name><tp:taxon-name-part taxon-name-part-type="genus">Marsupium</tp:taxon-name-part></tp:taxon-name></italic> composed of two pairs of developed oostegites on seventh and eighth thoracopods.</p></tp:treatment-sec><tp:treatment-sec sec-type="variation" id="SECID0EBHAE"><title>Variation.</title><p>Some variations (N = 7: holotype and 6 paratypes) were recognized in the number of spiniform setae on telson (Fig. <xref ref-type="fig" rid="F2">2F</xref>). Lateral margins each with two or three pairs of anterior, four to seven pairs of posterior spiniform setae; cleft with one to four spines on margin.</p></tp:treatment-sec><tp:treatment-sec sec-type="Color in life" id="SECID0ELHAE"><title>Color in life.</title><p>Body (Fig. <xref ref-type="fig" rid="F1">1</xref>) dark to light read, with or without light brownish marbled pattern. Cornea of eye light orange; posterodorsal finger-like papilla on the eyestalk white. Antennular flagella transparent with white and red stripes.</p></tp:treatment-sec><tp:treatment-sec sec-type="distribution" id="SECID0EVHAE"><title>Distribution and habitat.</title><p>The new species has so far been found only the type locality, 35 m depth, Akino-hama, Izu-Oshima Island, Sagami Sea, central Japan. According <!--PageBreak-->to the sampling notes by Mr. O. Hoshino, a number of individuals hovered above and around oral disc and tentacles of <tp:taxon-name><tp:taxon-name-part taxon-name-part-type="family">Haloclavidae</tp:taxon-name-part></tp:taxon-name> sp. at the bottom. The mysids sometimes perched on the tentacles of the sea anemone. The new species live in ectocommensal association with sea anemones of the family.</p></tp:treatment-sec><tp:treatment-sec sec-type="remarks" id="SECID0ECIAE"><title>Remarks.</title><p>
            <italic><tp:taxon-name><tp:taxon-name-part taxon-name-part-type="genus">Mysidella</tp:taxon-name-part> <tp:taxon-name-part taxon-name-part-type="species">hoshinoi</tp:taxon-name-part></tp:taxon-name></italic> sp. n. differs from all the congeners in having a posterodorsal finger-like papilla on the eyestalk.</p><p>The arrangement of the spines of the telson links the new species to <italic><tp:taxon-name><tp:taxon-name-part taxon-name-part-type="genus">Mysidella</tp:taxon-name-part> <tp:taxon-name-part taxon-name-part-type="species">incisa</tp:taxon-name-part></tp:taxon-name></italic> Wang, 1998, from the northern area of the South China Sea (Wang, 1998) and the Timor Sea (Murano, 2002). <italic><tp:taxon-name><tp:taxon-name-part taxon-name-part-type="genus">Mysidella</tp:taxon-name-part> <tp:taxon-name-part taxon-name-part-type="species">hoshinoi</tp:taxon-name-part></tp:taxon-name></italic> is distinguished from <italic><tp:taxon-name><tp:taxon-name-part taxon-name-part-type="genus">Mysidella</tp:taxon-name-part> <tp:taxon-name-part taxon-name-part-type="species">incisa</tp:taxon-name-part></tp:taxon-name></italic> by the following characters (those of <italic><tp:taxon-name><tp:taxon-name-part taxon-name-part-type="genus">Mysidella</tp:taxon-name-part> <tp:taxon-name-part taxon-name-part-type="species">incisa</tp:taxon-name-part></tp:taxon-name></italic> in parentheses): cornea occupying nearly half of eye (nearly one third); eyestalk with posterodorsal finger-like papilla (without papilla); uropodal endopod 2.1 times as long as width (2.5–2.7 times as long as width), with 27 spines on inner margin (with 22–24 spines).</p></tp:treatment-sec><tp:treatment-sec sec-type="etymology" id="SECID0E3JAE"><title>Etymology.</title><p>This species is named after Mr. O. Hoshino, who gave me the present material for taxonomic study. The specific name thus is a noun in the genitive singular.</p></tp:treatment-sec></tp:taxon-treatment>
